# Supplementary material for: Quantitative Effects of Temperature and Exposure Duration on the Occurrence and Repair of Indirect Chilling Injury in the Fall Armyworm Spodoptera frugiperda
Source: Insects. 2023 Apr 3;14(4):356. doi: 10.3390/insects14040356 (PMC10145330; doi:10.3390/insects14040356)
Supplement: Supplementary file 1 [file insects-14-00356-s001.zip]

Archive with 1 entries (1 files):
- insects-2257875-supplementary.pdf
